# Supplementary material for: Engineered Multivalent Nanobodies Efficiently Neutralize SARS-CoV-2 Omicron Subvariants BA.1, BA.4/5, XBB.1 and BQ.1.1
Source: Vaccines (Basel). 2024 Apr 15;12(4):417. doi: 10.3390/vaccines12040417 (PMC11054741; doi:10.3390/vaccines12040417)
Supplement: Supplementary file 1 [file vaccines-12-00417-s001.zip]

Archive with 1 entries (1 files):
- vaccines-2915458-supplementary.pdf
